# Supplementary material for: Clinical and Molecular Features of KRAS-Mutated Lung Cancer Patients Treated with Immune Checkpoint Inhibitors
Source: Cancers (Basel). 2022 Oct 8;14(19):4933. doi: 10.3390/cancers14194933 (PMC9562655; doi:10.3390/cancers14194933)
Supplement: Supplementary file 1 [file cancers-14-04933-s001.zip]

Archive with 1 entries (1 files):
- cancers-1896306-supplementary.pdf
